# Supplementary material for: Seroprevalence of Antibodies to Filoviruses with Outbreak Potential in Sub-Saharan Africa: A Systematic Review to Inform Vaccine Development and Deployment
Source: Vaccines (Basel). 2024 Dec 11;12(12):1394. doi: 10.3390/vaccines12121394 (PMC11726543; doi:10.3390/vaccines12121394)
Supplement: Supplementary file 1 [file vaccines-12-01394-s001.zip]

Archive with 1 entries (1 files):
- vaccines-3279176-supplementary.pdf
